# Supplementary material for: Severe thrombocytopenia induced by niraparib in ovarian cancer patients: a case report and literature review
Source: Front Oncol. 2025 Jul 4;15:1542646. doi: 10.3389/fonc.2025.1542646 (PMC12270851; doi:10.3389/fonc.2025.1542646)
Supplement: Supplementary file 2 [file DataSheet2.xlsx]

## Sheet: Sheet1
date(2023)	PLT
2022.8.29	307
2023-04-11	66
2023-05-05	7
2023-05-06	62
2023-05-07	56
2023-05-09	26
2023-05-01	61
2023-05-11	32
2023-05-13	11
2023-05-14	107
2023-05-15	75
2023-05-17	41
2023-05-18	25
2023-05-19	35
2023-05-22	8
2023-05-23	46
2023-05-25	25
2023-05-27	16
2023-05-29	7
2023-05-31	29
2023-06-03	11
2023-06-12	7
2023-06-20	8
2023-06-27	6
2023-07-03	12
2023-07-10	13
2023-07-19	6
2023-07-28	11
2023-08-10	35
2023-08-14	9
2023-08-25	14
2023-08-31	28
2023-09-04	14
2023-09-11	10
2023-09-17	20
2023-09-24	6
2023-09-29	46
2023-10-06	4
2023-10-12	13
